# Supplementary material for: The Discovery of Selective Protein Arginine Methyltransferase 5 Inhibitors in the Management of β-Thalassemia through Computational Methods
Source: Molecules. 2024 Jun 4;29(11):2662. doi: 10.3390/molecules29112662 (PMC11173459; doi:10.3390/molecules29112662)
Supplement: Supplementary file 1 [file molecules-29-02662-s001.zip]

Archive with 1 entries (1 files):
- molecules-2971566-supplementary.pdf
